# Supplementary material for: Journal policies and editors’ opinions on peer review
Source: eLife. 2020 Nov 19;9:e62529. doi: 10.7554/eLife.62529 (PMC7717900; doi:10.7554/eLife.62529)
Supplement: Supplementary file 1. [file elife-62529-supp1.zip]

Archive with 1 entries (1 files):
- SupplementaryFile4InteractiveFigure2.html
